# Supplementary material for: Impact of Frailty on Hippocampal Volume in Patients with Chronic Obstructive Pulmonary Disease
Source: Biomedicines. 2021 Aug 28;9(9):1103. doi: 10.3390/biomedicines9091103 (PMC8468719; doi:10.3390/biomedicines9091103)
Supplement: Supplementary file 1 [file biomedicines-09-01103-s001.zip]

Archive with 1 entries (1 files):
- biomedicines-1324402 supplementarytables.pdf
